# Supplementary material for: Vitamin B1 Involved in Dendrobium Taiseed Tosnobile Extract Mediates Protection Against Cancer-Induced Muscle Wasting by Suppressing IL-6 Pathogenicity and Enhancing Myoblast Fusion
Source: Int J Mol Sci. 2025 Nov 3;26(21):10704. doi: 10.3390/ijms262110704 (PMC12609459; doi:10.3390/ijms262110704)
Supplement: Supplementary file 1 [file ijms-26-10704-s001.zip]

Archive with 8 entries (8 files):
- Supplementary Figure legends.pdf
- supp 6.tif
- supp 5.tif
- supp 7.tif
- supp 4.tif
- supp 2.tif
- supp 3.tif
- supp 1.tif
